# Supplementary material for: An immune infiltration-related long non-coding RNAs signature predicts prognosis for hepatocellular carcinoma
Source: Front Genet. 2022 Dec 8;13:1029576. doi: 10.3389/fgene.2022.1029576 (PMC9773198; doi:10.3389/fgene.2022.1029576)
Supplement: Supplementary file 1 [file Table1.XLSX]

## Sheet: Table 1
		Total(n=369)	Test(n=184)	Train(n=185)	Pvalue
Age	<=65	232(62.87%)	124(67.39%)	108(58.38%)	0.0791
	>65	136(36.86%)	59(32.07%)	77(41.62%)
	unknow	1(0.27%)	1(0.54%)	0(0%)
Gender	FEMALE	120(32.52%)	68(36.96%)	52(28.11%)	0.0886
	MALE	249(67.48%)	116(63.04%)	133(71.89%)
Grade	G1	55(14.91%)	28(15.22%)	27(14.59%)	0.3318
	G2	177(47.97%)	86(46.74%)	91(49.19%)
	G3	120(32.52%)	63(34.24%)	57(30.81%)
	G4	12(3.25%)	3(1.63%)	9(4.86%)
	unknow	5(1.36%)	4(2.17%)	1(0.54%)
Stage	Stage I	171(46.34%)	86(46.74%)	85(45.95%)	0.9712
	Stage II	86(23.31%)	44(23.91%)	42(22.7%)
	Stage III	83(22.49%)	42(22.83%)	41(22.16%)
	Stage IV	5(1.36%)	2(1.09%)	3(1.62%)
	unknow	24(6.5%)	10(5.43%)	14(7.57%)
T	T1	181(49.05%)	93(50.54%)	88(47.57%)	0.8125
	T2	94(25.47%)	45(24.46%)	49(26.49%)
	T3	77(20.87%)	35(19.02%)	42(22.7%)
	T4	13(3.52%)	7(3.8%)	6(3.24%)
	unknow	4(1.08%)	4(2.17%)	0(0%)
M	M0	265(71.82%)	132(71.74%)	133(71.89%)	0.6303
	M1	4(1.08%)	1(0.54%)	3(1.62%)
	unknow	100(27.1%)	51(27.72%)	49(26.49%)
N	N0	250(67.75%)	121(65.76%)	129(69.73%)	0.1226
	N1	4(1.08%)	4(2.17%)	0(0%)
	unknow	115(31.17%)	59(32.07%)	56(30.27%)

## Sheet: Table 2
Id	Coef	HR	HR.95L	HR.95H	pvalue	risk
LINC01871	-0.3043	0.7377	0.543	1.0021	0.0516	Low
AC011407.1	-2.199	0.1109	0.0088	1.3988	0.089	Low
LINC01094	1.2429	3.4658	1.551	7.7444	0.0024	High
AC006369.1	-1.8701	0.1541	0.029	0.8186	0.0282	Low
